# Supplementary material for: Expanding the list of sequence-agnostic enzymes for chromatin conformation capture assays with S1 nuclease
Source: Epigenetics Chromatin. 2023 Dec 11;16:48. doi: 10.1186/s13072-023-00524-4 (PMC10712037; doi:10.1186/s13072-023-00524-4)
Supplement: Supplementary file 2 — Additional file 2: Table S1. The list of public data sets analyzed in this study is provided in Additional file. [file 13072_2023_524_MOESM2_ESM.xlsx]

## Sheet: Лист1
Label	Cell Type	Experiment Type	Reference
K562_S1Hi-C_Rep1	K562	S1 Hi-C	This paper
K562_S1Hi-C_Rep2	K562	S1 Hi-C	This paper
K562_MNaseHi-C_Rep1 36M	K562	MNase Hi-C	https://www.ncbi.nlm.nih.gov/biosample/SAMN29868622
K562_MNaseHi-C_Rep1 36M	K562	MNase Hi-C	https://www.ncbi.nlm.nih.gov/sra?term=SRX16373585
K562_DNaseHi-C_Ramani 36M	K562	DNase I Hi-C	https://trace.ncbi.nlm.nih.gov/Traces/?view=run_browser&acc=SRR1248179&display=metadata
K562_DNaseHi-C_Rep1	K562	DNase I Hi-C	https://www.ncbi.nlm.nih.gov/sra?term=SRX9404837
K562_DNaseHi-C_Rep2	K562	DNase I Hi-C	This paper
4DNFIEAJBKUI	K562	MboI Hi-C	https://data.4dnucleome.org/experiment-set-replicates/4DNESI7DEJTM/#processed-files
K562_DpnIIHi-C_Rep2(4h) 36M	K562	DpnII Hi-C	https://trace.ncbi.nlm.nih.gov/Traces/index.html?view=run_browser&acc=SRR9720483&display=metadata
K562_DpnIIHi-C_Rep1(5min) 36M	K562	DpnII Hi-C	https://trace.ncbi.nlm.nih.gov/Traces/?view=run_browser&acc=SRR9720468&display=metadata
PBMC121-1_S1Hi-C	PBMC	S1 Hi-C	This paper
PBMC121-2_S1Hi-C	PBMC	S1 Hi-C	This paper
PBMC121-3_S1Hi-C	PBMC	S1 Hi-C	This paper
PBMC121-4_S1Hi-C	PBMC	S1 Hi-C	This paper
PBMC121-5_S1Hi-C	PBMC	S1 Hi-C	This paper
PBMC121-7_S1Hi-C	PBMC	S1 Hi-C	This paper
PBMC121-8_S1Hi-C	PBMC	S1 Hi-C	This paper
PBMC121-9_S1Hi-C	PBMC	S1 Hi-C	This paper
PBMC120-1_S1Hi-C	PBMC	S1 Hi-C	This paper
PBMC120-2_S1Hi-C	PBMC	S1 Hi-C	This paper
PBMC120-3_S1Hi-C	PBMC	S1 Hi-C	This paper
PBMC120-4_S1Hi-C	PBMC	S1 Hi-C	This paper
PBMC120-5_S1Hi-C	PBMC	S1 Hi-C	This paper
PBMC120-7_S1Hi-C	PBMC	S1 Hi-C	This paper
PBMC120-8_S1Hi-C	PBMC	S1 Hi-C	This paper
PBMC120-9_S1Hi-C	PBMC	S1 Hi-C	This paper
Fibroblasts_S1Hi-C	Human skin fibroblasts	S1 Hi-C	This paper
iPSC_S1Hi-C	iPSC	S1 Hi-C	This paper
K562S1-200 r1	K562	S1 digest	This paper
K562S1-10 r1	K562	S1 digest	This paper
K562S1-10 r2	K562	S1 digest	This paper
K562S1-200 r2	K562	S1 digest	This paper
K562S1-500 r1	K562	S1 digest	This paper
K562S1-500 r2	K562	S1 digest	This paper
K562S1-1000 r1	K562	S1 digest	This paper
K562S1-1000 r2	K562	S1 digest	This paper
PBMC_Rep1	PBMC	S1 digest	This paper
PBMC_Rep2	PBMC	S1 digest	This paper
MNase 5.4U	K562	MNase	https://trace.ncbi.nlm.nih.gov/Traces/index.html?view=run_browser&acc=SRR3211679&display=metadata
MNase 20.6U	K562	MNase	https://trace.ncbi.nlm.nih.gov/Traces/index.html?view=run_browser&acc=SRR3211680&display=metadata
MNase 79.9U	K562	MNase	https://trace.ncbi.nlm.nih.gov/Traces/index.html?view=run_browser&acc=SRR3211681&display=metadata
MNase 304U	K562	MNase	https://trace.ncbi.nlm.nih.gov/Traces/index.html?view=run_browser&acc=SRR3211682&display=metadata
K562_DNase	K562	DNase I	https://trace.ncbi.nlm.nih.gov/Traces/?view=run_browser&acc=SRR14304993&display=metadata
K562_MboIHi-C_Rep1 36M	K562	MboI Hi-C	https://data.4dnucleome.org/files-fastq/4DNFIIIH5FWY/ & https://data.4dnucleome.org/files-fastq/4DNFI8BROCUM/#file-overview
K562_MboIHi-C_Rep2 36M	K562	MboI Hi-C	https://data.4dnucleome.org/files-fastq/4DNFIRMOJE5A/ & https://data.4dnucleome.org/files-fastq/4DNFINTZC9WB/
