# Supplementary material for: Expanding the list of sequence-agnostic enzymes for chromatin conformation capture assays with S1 nuclease
Source: Epigenetics Chromatin. 2023 Dec 11;16:48. doi: 10.1186/s13072-023-00524-4 (PMC10712037; doi:10.1186/s13072-023-00524-4)
Supplement: Supplementary file 3 — Additional file 3: Table S2. Data quality metrics. [file 13072_2023_524_MOESM3_ESM.xlsx]

## Sheet: Лист1
Label	Sequenced Read Pairs	Normal Paired	Normal Paired (% of Sequenced Read Pairs)	Chimeric Paired	Chimeric Paired (% of Sequenced Read Pairs)	Chimeric Ambiguous	Chimeric Ambiguous (% of Sequenced Read Pairs)	Unmapped	Unmapped (% of Sequenced Read Pairs)	Alignable (Normal+Chimeric Paired)	Alignable (Normal+Chimeric Paired) (% of Sequenced Read Pairs)	Unique Reads	Unique Reads (% of Sequenced Read Pairs)	Duplicates	Duplicates (% of Sequenced Read Pairs)	Library Complexity Estimate	Below MAPQ Threshold	Below MAPQ Threshold (% of Sequenced Read Pairs)	Below MAPQ Threshold (% of Unique Reads)	Hi-C Contacts	Hi-C Contacts (% of Sequenced Read Pairs)	Hi-C Contacts (% of Unique Reads)	DE	Cis/all (FF and RR orient)	Inter-chromosomal	Inter-chromosomal (% of Sequenced Read Pairs)	Inter-chromosomal (% of Unique Reads)	Intra-chromosomal	Intra-chromosomal (% of Sequenced Read Pairs)	Intra-chromosomal (% of Unique Reads)
Data generated in this paper or in previous publications all subsampled to 36M reads
K562_S1Hi-C_Rep1 36M	36000000	25246172	70.13%	9313902	25.87%	1172049	3.26%	267877	0.74%	34560074	96.00%	33727528	93.69%	832546	2.31%	705750068	5083633	14.12%	15.07%	28643895	79.57%	84.93%	48.00%	90.50%	1414868	3.93%	4.19%	27229027	75.64%	80.73%
K562_S1Hi-C_Rep2 36M	36000000	19505941	54.18%	14756491	40.99%	1625543	4.52%	112025	0.31%	34262432	95.17%	33222983	92.29%	1039449	2.89%	0	3705262	10.29%	11.15%	29517721	81.99%	88.85%	48.00%	87.90%	1840943	5.11%	5.54%	27676778	76.88%	83.31%
K562_DNaseHi-C_Rep1 36M	36000000	19394204	53.87%	12229964	33.97%	4001196	11.11%	374636	1.04%	31624168	87.84%	26557601	73.77%	5066567	14.07%	87845003	3802666	10.56%	14.32%	22754935	63.21%	85.68%	54.00%	84.00%	1666731	4.63%	6.28%	21088204	58.58%	79.41%
K562_DNaseHi-C_Rep2 36M	36000000	19575004	54.38%	12406915	34.46%	3895733	10.82%	122348	0.34%	31981919	88.84%	30783636	85.51%	1198283	3.33%	0	3723727	10.34%	12.10%	27059909	75.17%	87.90%	60.00%	84.20%	1714868	4.76%	5.57%	25345041	70.40%	82.33%
K562_DNaseHi-C_Ramani 36M	36000000	29558526	82.11%	2157068	5.99%	1248619	3.47%	3035787	8.43%	31715594	88.10%	30992213	86.09%	723381	2.01%	684649631	5126570	14.24%	16.54%	25865643	71.85%	83.46%	65.00%	49.30%	4599487	12.78%	14.84%	21266156	59.07%	68.62%
K562_MNaseHi-C_Rep1 36M	36000000	16582160	46.06%	16085358	44.68%	3115211	8.65%	217271	0.60%	32667518	90.74%	26595777	73.88%	6071741	16.87%	76615058	3725439	10.35%	14.01%	22870338	63.53%	85.99%	12.00%	77.00%	4604124	12.79%	17.31%	18266214	50.74%	68.68%
K562_MNaseHi-C_Rep2 36M	36000000	16884873	46.90%	15953860	44.32%	2960394	8.22%	200873	0.56%	32838733	91.22%	26820899	74.50%	6017834	16.72%	78281014	3698823	10.27%	13.79%	23122076	64.23%	86.21%	12.00%	77.80%	4491182	12.48%	16.75%	18630894	51.75%	69.46%
K562_DpnIIHi-C_Rep2(4h) 36M	36000000	31009062	86.14%	550	0.00%	3025	0.01%	4987363	13.85%	31009612	86.14%	27252370	75.70%	3757242	10.44%	117405718	10952928	30.42%	40.19%	16147793	44.85%	59.25%	11.00%	48.90%	7381272	20.50%	27.08%	8766521	24.35%	32.17%
K562_DpnIIHi-C_Rep1(5min) 36M	36000000	31680605	88.00%	486	0.00%	3294	0.01%	4315615	11.99%	31681091	88.00%	28176240	78.27%	3504851	9.74%	132418558	11095659	30.82%	39.38%	16875249	46.88%	59.89%	8.00%	47.70%	8157931	22.66%	28.95%	8717318	24.21%	30.94%
K562_MboIHi-C_Rep1 36M	36000000	33492791	93.04%	261	0.00%	1489	0.00%	2505459	6.96%	33493052	93.04%	33376974	92.71%	116078	0.32%	5397158574	10945505	30.40%	32.79%	22330287	62.03%	66.90%	4.00%	62.90%	7932808	22.04%	23.77%	14397479	39.99%	43.14%
K562_MboIHi-C_Rep2 36M	36000000	33376083	92.71%	174	0.00%	1062	0.00%	2622681	7.29%	33376257	92.71%	33278250	92.44%	98007	0.27%	6476270620	10882979	30.23%	32.70%	22310310	61.97%	67.04%	4.00%	64.90%	7495272	20.82%	22.52%	14815038	41.15%	44.52%
Data generated in this paper w\o subsampling
K562_S1Hi-C_Rep1	36997662	25948137	70.13%	9569807	25.87%	1204608	3.26%	27511	0.74%	35517944	96.00%	34647955	93.65%	869989	2.35%	713134869	5221308	14.11%	15.07%	29426647	79.54%	84.93%	48.00%	90.50%	1454358	3.93%	4.20%	27972289	75.61%	80.73%
K562_S1Hi-C_Rep2	65666464	35576192	54.18%	26914363	40.99%	2965301	4.52%	210608	0.32%	62490555	95.16%	60124537	91.56%	2366018	3.60%	0	6655237	10.13%	11.07%	53469300	81.43%	88.93%	48.00%	88.00%	3329507	5.07%	5.54%	50139793	76.36%	83.39%
Fibroblasts_S1Hi-C	71106892	33682555	47.37%	31365356	44.11%	5782969	8.13%	276012	0.39%	65047911	91.48%	62773363	88.28%	2274548	3.20%	0	7744391	10.89%	12.34%	55028972	77.39%	87.66%	37.00%	90.00%	3445442	4.85%	5.49%	51583530	72.54%	82.17%
iPSC_S1Hi-C	45835460	28057813	61.21%	15994425	34.90%	1640090	3.58%	143132	0.31%	44052238	96.11%	42426105	92.56%	1626133	3.55%	0	4277722	9.33%	10.08%	38148383	83.23%	89.92%	56.00%	80.80%	3241795	7.07%	7.64%	34906588	76.16%	82.28%
K562_DNaseHi-C_Rep2	83952922	45629568	54.35%	28948740	34.48%	9076598	10.81%	298016	0.35%	74578308	88.83%	71234777	84.85%	3343531	3.98%	0	8453464	10.07%	11.87%	62781313	74.78%	88.13%	60.00%	84.30%	3980565	4.74%	5.59%	58800748	70.04%	82.55%
PBMC121-1_S1Hi-C	63434	2917	45.98%	26301	41.46%	7127	11.24%	836	1.32%	55471	87.45%	55393	87.32%	78	0.12%	26040193	9263	14.60%	16.72%	4613	72.72%	83.28%	38.00%	67.00%	9566	15.08%	17.27%	36564	57.64%	66.01%
PBMC121-2_S1Hi-C	56691	27839	49.11%	22093	38.97%	5918	10.44%	841	1.48%	49932	88.08%	49864	87.96%	68	0.12%	26484508	898	15.84%	18.01%	40884	72.12%	81.99%	40.00%	54.00%	11393	20.10%	22.85%	29491	52.02%	59.14%
PBMC121-3_S1Hi-C	63707	29032	45.57%	25713	40.36%	8151	12.79%	811	1.27%	54745	85.93%	54666	85.81%	79	0.12%	26250235	9573	15.03%	17.51%	45093	70.78%	82.49%	35.00%	66.40%	9824	15.42%	17.97%	35269	55.36%	64.52%
PBMC121-4_S1Hi-C	39245	19581	49.89%	15389	39.21%	3821	9.74%	454	1.16%	3497	89.11%	34926	88.99%	44	0.12%	17961897	6123	15.60%	17.53%	28803	73.39%	82.47%	42.00%	65.10%	5852	14.91%	16.76%	22951	58.48%	65.71%
PBMC121-5_S1Hi-C	7115	332	46.66%	28813	40.50%	8131	11.43%	1006	1.41%	62013	87.16%	61944	87.06%	69	0.09%	36239972	10656	14.98%	17.20%	51288	72.08%	82.80%	41.00%	65.20%	10547	14.82%	17.03%	40741	57.26%	65.77%
PBMC121-7_S1Hi-C	52186	25551	48.96%	2022	38.75%	5513	10.56%	902	1.73%	45771	87.71%	45715	87.60%	56	0.10%	31695044	8047	15.42%	17.60%	37668	72.18%	82.40%	37.00%	64.20%	8424	16.14%	18.43%	29244	56.04%	63.97%
PBMC121-8_S1Hi-C	60409	29	48.01%	23856	39.49%	6741	11.16%	812	1.34%	52856	87.50%	52781	87.37%	75	0.13%	29671724	9307	15.41%	17.63%	43474	71.97%	82.37%	35.00%	62.50%	10576	17.51%	20.04%	32898	54.46%	62.33%
PBMC121-9_S1Hi-C	39455	17808	45.13%	16258	41.21%	4854	12.30%	535	1.36%	34066	86.34%	34014	86.21%	52	0.13%	16550568	6235	15.80%	18.33%	27779	70.41%	81.67%	31.00%	60.10%	7703	19.52%	22.65%	20076	50.88%	59.02%
PBMC120-1_S1Hi-C	502988	248987	49.50%	192907	38.35%	53702	10.68%	7392	1.47%	441894	87.85%	438565	87.19%	3329	0.66%	31395445	70053	13.93%	15.97%	368512	73.26%	84.03%	43.00%	66.30%	70935	14.10%	16.17%	297577	59.16%	67.85%
PBMC120-2_S1Hi-C	546258	281684	51.57%	208338	38.14%	48721	8.92%	7515	1.38%	490022	89.71%	486343	89.03%	3679	0.67%	34230795	77427	14.17%	15.92%	408916	74.86%	84.08%	47.00%	65.30%	74675	13.67%	15.35%	334241	61.19%	68.73%
PBMC120-3_S1Hi-C	480419	239458	49.84%	18451	38.41%	49837	10.37%	6614	1.38%	423968	88.25%	421031	87.64%	2937	0.61%	32534831	65561	13.65%	15.57%	35547	73.99%	84.43%	42.00%	69.80%	6244	13.00%	14.83%	29303	60.99%	69.60%
PBMC120-4_S1Hi-C	533813	272772	51.10%	200666	37.59%	52944	9.92%	7431	1.39%	473438	88.69%	469871	88.02%	3567	0.67%	33394042	75326	14.11%	16.03%	394545	73.91%	83.97%	43.00%	66.70%	74543	13.96%	15.86%	320002	59.95%	68.10%
PBMC120-5_S1Hi-C	595486	289416	48.60%	231521	38.88%	66256	11.13%	8293	1.39%	520937	87.48%	517226	86.86%	3711	0.62%	39116610	83839	14.08%	16.21%	433387	72.78%	83.79%	38.00%	67.70%	86887	14.59%	16.80%	3465	58.19%	66.99%
PBMC120-7_S1Hi-C	554403	270144	48.73%	220918	39.85%	55758	10.06%	7583	1.37%	491062	88.57%	487435	87.92%	3627	0.65%	35451422	78737	14.20%	16.15%	408698	73.72%	83.85%	40.00%	65.10%	84694	15.28%	17.38%	324004	58.44%	66.47%
PBMC120-8_S1Hi-C	439824	20974	47.69%	176132	40.05%	47636	10.83%	6316	1.44%	385872	87.73%	383339	87.16%	2533	0.58%	30882917	6255	14.22%	16.32%	320789	72.94%	83.68%	37.00%	66.20%	68795	15.64%	17.95%	251994	57.29%	65.74%
PBMC120-9_S1Hi-C	545205	266352	48.85%	222835	40.87%	4907	9.00%	6948	1.27%	489187	89.73%	485565	89.06%	3622	0.66%	35556204	75245	13.80%	15.50%	41032	75.26%	84.50%	38.00%	69.10%	78638	14.42%	16.20%	331682	60.84%	68.31%
